# Supplementary material for: XB2Bi2 (X = Si, Ge, Sn, Pb): Penta-Atomic Planar Tetracoordinate Si/Ge/Sn/Pb Clusters with 20 Valence Electrons
Source: Int J Mol Sci. 2024 Feb 29;25(5):2819. doi: 10.3390/ijms25052819 (PMC10931956; doi:10.3390/ijms25052819)
Supplement: Supplementary file 1 [file ijms-25-02819-s001.zip]

Archive with 1 entries (1 files):
- ijms-2885778-supplementary.pdf
